# Supplementary material for: Fibronectin and Hand2 influence tubulogenesis during pronephros development and mesonephros regeneration in zebrafish (Danio rerio)
Source: PLoS One. 2024 Sep 6;19(9):e0307390. doi: 10.1371/journal.pone.0307390 (PMC11379296; doi:10.1371/journal.pone.0307390)
Supplement: S2 Table — (XLSX) [file pone.0307390.s009.xlsx]

## Sheet: Fig 1B
	Fig 1B. nattl43c mutants have a pronephric phenotype. Structure state
		CODE:	1=complete		2=incomplete		3=ausence
	Proximal Level		Embryo pronephric structure state												Total counts per condition
	Stage	Genotype	1	2	3	4	5	6	7	8	9	10	11	12	complete	incomplete	absence
	18 hpf	wt	3	3	2	3	2	3	3	3	3	3	3	3	0	2	10
		nat	3	3	3	3	3	3	2	3	3	3	3	3	0	1	11
	21 hpf	wt	3	3	2	1	1	3	3	3	3	3	2	2	2	3	7
		nat	3	3	3	3	3	2	2	2	2	3	3	3	0	4	8
	24 hpf	wt	1	1	1	1	1	1	2	2	2	1	1	1	9	3	0
		nat	3	3	3	3	3	2	2	2	1	1	3	3	2	3	7
	32 hpf	wt	1	1	1	1	1	1	1	1	1	1	1	1	12	0	0
		nat	3	3	3	3	2	3	3	3	3	2	3	3	0	2	10
	36 hpf	wt	1	1	1	1	1	1	1	1	1	1	1	1	12	0	0
		nat	3	3	3	3	1	3	3	1	2	3	3	3	2	1	9
	48 hpf	wt	1	1	1	1	1	1	1	1	1	1	1	1	12	0	0
		nat	3	3	3	3	3	3	3	2	3	2	3	3	0	2	10
	Medial Level		Embryo pronephric structure state												Total counts per condition
	Stage	Genotype	1	2	3	4	5	6	7	8	9	10	11	12	complete	incomplete	absence
	18 hpf	wt	3	3	2	3	2	3	2	3	3	3	3	3	0	3	9
		nat	3	3	3	3	3	3	2	3	3	3	3	3	0	1	11
	21 hpf	wt	3	1	1	1	1	3	3	1	3	3	2	2	5	2	5
		nat	3	3	3	3	1	3	2	2	2	3	3	3	1	3	8
	24 hpf	wt	1	1	1	1	1	1	1	1	2	1	1	1	11	1	0
		nat	3	3	3	3	3	2	2	2	1	1	3	3	2	3	7
	32 hpf	wt	1	1	1	1	1	1	1	1	1	1	1	1	12	0	0
		nat	3	3	3	3	1	3	3	1	3	2	3	3	2	1	9
	36 hpf	wt	1	1	1	1	1	1	1	1	1	1	1	1	12	0	0
		nat	3	3	3	3	3	3	3	1	2	3	2	3	1	2	9
	48 hpf	wt	1	1	1	1	1	1	1	1	1	1	1	1	12	0	0
		nat	3	3	2	3	3	2	3	2	3	2	3	3	0	4	8
	Distal Level		Embryo pronephric structure state												Total counts per condition
	Stage	Genotype	1	2	3	4	5	6	7	8	9	10	11	12	complete	incomplete	absence
	18 hpf	wt	3	3	3	1	3	2	3	2	3	3	3	3	1	2	9
		nat	3	1	3	3	3	3	2	3	3	3	3	3	1	1	10
	21 hpf	wt	3	1	1	1	1	2	3	1	3	3	1	2	6	2	4
		nat	3	3	3	3	1	1	2	2	2	3	3	3	2	3	7
	24 hpf	wt	1	1	1	1	1	1	1	1	1	1	1	1	12	0	0
		nat	3	3	3	3	3	1	1	2	1	1	2	2	4	3	5
	32 hpf	wt	1	1	1	1	1	1	1	1	1	1	1	1	12	0	0
		nat	3	3	2	1	1	3	3	1	2	1	3	3	4	2	6
	36 hpf	wt	1	1	1	1	1	1	1	1	1	1	1	1	12	0	0
		nat	3	3	1	3	3	2	1	1	2	3	2	3	3	3	6
	48 hpf	wt	1	1	1	1	1	1	1	1	1	1	1	1	12	0	0
		nat	3	3	1	2	3	1	2	1	3	1	3	3	4	2	6

## Sheet: Fig 3B
Fig 3. Renal cells determination occurs normally in nattl43c mutants. Area between Pronephric cords
	Area Between Pronephric cords
			Embryo measurements										Genotype
	Stage	Genotype	1	2	3	4	5	6	7	8		Stage	wt (Average Area)	nat (Average Area)	desv.est. Wt	desv.est. Nat
	21 hpf	wt	26660.5	22349.2	21555.9	25180.4	22485	26155.1				21 hpf	24064.3	25964	2194.77	4423.54
		nat	19384.6	25114.3	27529.2	30980.5	25253.9	21618.8	25137.4	32693.1		24 hpf	20139	21760.7	4898.12	2304.91
	24 hpf	wt	18112.1	14893.2	21138.9	26411.8						32 hpf	15427	20784.2	1934.29	5236.49
		nat	20354.3	20507	24420.7							48 hpf	24546.8	48643	3440.58	355.454
	32 hpf	wt	14294.3	15326.3	17393.5	18401.2	13411.3	15795.6	13367
		nat	15622.4	18324.6	21391.3	27798.4
	48 hpf	wt	29876.2	24588.3	23943.3	24063	20263.3
		nat	48962.2	48804	48663.8	48142.2

## Sheet: Fig 4
Fig 4. Cell and tissue characteristics of developing pronephric tubule in WT and hans6 embryos.
Fig 4C. Lumen Area									Fig 4D. Tubule Area												Fig 4E. Tubule Area/Cell												Fig 4F. Cells/Cross section
ID	Genotype/Stage/Level	Lumen Area		Genotype/Level	Proximal	Medial	Distal		ID	Genotype/Stage/Level	Tubule Area		Genotype/Stage/Level	Proximal	Medial	Distal	Desv_P	Desv_M	Desv_D		Tubule Area						Cell count						ID	Genotype/Stage/Level	Cell Number		Stage/Genotype/Level	WT_proximal	WT_medial	WT_distal	S6_proximal	S6_medial	S6_distal		Stage\Genotype	WT (average)	hans6 (Average)
1	WT_24hpf_Proximal	6.694		WT (Mean)	5.40267	4.50817	3.79783		1	WT_24hpf_distal	243.737		WT 18hpf	465.461	420.628	466.675	89.0679	76.2816	57.4159		Stage/Genotype	WT	hans6	Desv wt	Desv S6		Stage/Genotype	WT	hans6	Desv WT	Desv S6		1	WT_24hpf_Distal	6		24hpf	6.16667	5.33333	5.5	7.75	7.75	7.75		24hpf	5.66667	7.75
2	WT_24hpf_Proximal	1.765		S6 (Mean)	10.1367	17.7148	15.9118		2	WT_24hpf_distal	297.789		hans6 18 hpf	958.816	722.211	813.803	317.39	171.313	312.562		18 hpf	450.921	831.61	76.3565	285.216		24hpf	5.66667	7.75	0.747545	0.771744		2	WT_24hpf_Distal	6		20 hpf	6.1	5.5	6.16667	7.83333	7.58333	7.16667		20 hpf	5.91176	7.52778
3	WT_24hpf_Proximal	4.691		STE WT	2.003	2.336	2.991		3	WT_24hpf_distal	283.226		WT 20 hpf	411.039	358.345	404.849	107.835	92.0441	117.175		20 hpf	391.411	632.394	106.643	150.268		20 hpf	5.91176	7.52778	0.5073	0.898892		3	WT_24hpf_Distal	5		18 hpf	7.08333	6.08333	6.91667	9	8.75	8.66667		18 hpf	6.69444	8.80556
4	WT_24hpf_Proximal	6.068		STE S6	5.223	9.949	7.763		4	WT_24hpf_distal	291.122		hans6 20 hpf	676.844	702.343	517.994	107.938	176.001	86.3118		24 hpf	369.521	681.643	169.418	174.302		18 hpf	6.69444	8.80556	0.709989	0.987255		4	WT_24hpf_Distal	5		Desv 24	0.68313	0.875595	0.447214	0.935414	0.821584	0.689202		std 24	0.747545	0.771744
5	WT_24hpf_Proximal	5.775							5	WT_24hpf_distal	304.631		WT 24 hpf	530.929	327.545	250.09	194.623	64.2989	58.3984														5	WT_24hpf_Distal	5.5		Desv 20	0.223607	0.447214	0.516398	0.60553	0.970395	1.08012		std 20	0.5073	0.898892
6	WT_24hpf_Proximal	7.423							6	WT_24hpf_distal	292.993		hans6 24 hpf	735.304	656.141	653.484	208.756	189.626	111.417														6	WT_24hpf_Distal	5.5		Desv 18	0.584523	0.376386	0.73598	0.632456	0.758288	1.50555		stdc18	0.709989	0.987255
7	WT_24hpf_Medial	4.315							7	WT_24hpf_distal	306.211										Ratio Tubule Area/Cell count												7	WT_24hpf_Medial	6
8	WT_24hpf_Medial	2.623							8	WT_24hpf_distal	235.572										Stage/Genotype	WT	hans6	DESV WT	DESV S6								8	WT_24hpf_Medial	5
9	WT_24hpf_Medial	3.941							9	WT_24hpf_distal	177.322		Stage/Genotype	WT	hans6	Desv wt	Desv s6				18 hpf	67.96	93.53	11.29	26.59								9	WT_24hpf_Medial	5
10	WT_24hpf_Medial	4.725							10	WT_24hpf_distal	262.118		18 hpf	450.921	831.61	76.3565	285.216				20 hpf	66.89	84.42	15.57	19.48								10	WT_24hpf_Medial	4
11	WT_24hpf_Medial	8.914							11	WT_24hpf_distal	156.198		20 hpf	391.411	632.394	106.643	150.268				24 hpf	64.63	90.09	24.47	28.44								11	WT_24hpf_Medial	5.5
12	WT_24hpf_Medial	2.531							12	WT_24hpf_distal	150.162		24 hpf	369.521	681.643	169.418	174.302																12	WT_24hpf_Medial	6.5
13	WT_24hpf_Distal	1.312							13	S6_24hpf_distal	674.102																						13	WT_24hpf_Proximal	5.5
14	WT_24hpf_Distal	2.416							14	S6_24hpf_distal	610.793																						14	WT_24hpf_Proximal	6
15	WT_24hpf_Distal	3.907							15	S6_24hpf_distal	821.18																						15	WT_24hpf_Proximal	7
16	WT_24hpf_Distal	3.25							16	S6_24hpf_distal	588.066																						16	WT_24hpf_Proximal	7
17	WT_24hpf_Distal	9.63							17	S6_24hpf_distal	511.764																						17	WT_24hpf_Proximal	6
18	WT_24hpf_Distal	2.272							18	S6_24hpf_distal	869.542																						18	WT_24hpf_Proximal	5.5
19	S6_24hpf_Proximal	5.083							19	S6_24hpf_distal	694.398																						19	S6_24hpf_Distal	7
20	S6_24hpf_Proximal	16.028							20	S6_24hpf_distal	733.021																						20	S6_24hpf_Distal	7.5
21	S6_24hpf_Proximal	4.426							21	S6_24hpf_distal	510.294																						21	S6_24hpf_Distal	8
22	S6_24hpf_Proximal	15.57							22	S6_24hpf_distal	633.086																						22	S6_24hpf_Distal	8.5
23	S6_24hpf_Proximal	7.222							23	S6_24hpf_distal	600.28																						23	S6_24hpf_Distal	8.5
24	S6_24hpf_Proximal	12.491							24	S6_24hpf_distal	595.287																						24	S6_24hpf_Distal	7
25	S6_24hpf_Medial	29.605							25	WT_20hpf_distal	649.712																						25	S6_24hpf_Medial	8
26	S6_24hpf_Medial	30.51							26	WT_20hpf_distal	595.484																						26	S6_24hpf_Medial	8.5
27	S6_24hpf_Medial	13.472							27	WT_20hpf_distal	410.914																						27	S6_24hpf_Medial	8
28	S6_24hpf_Medial	9.714							28	WT_20hpf_distal	453.218																						28	S6_24hpf_Medial	8.5
29	S6_24hpf_Medial	15.392							29	WT_20hpf_distal	375.879																						29	S6_24hpf_Medial	6.5
30	S6_24hpf_Medial	7.596							30	WT_20hpf_distal	320.307																						30	S6_24hpf_Medial	7
31	S6_24hpf_Distal	27.1							31	WT_20hpf_distal	422.892																						31	S6_24hpf_Proximal	9.5
32	S6_24hpf_Distal	20.263							32	WT_20hpf_distal	319.353																						32	S6_24hpf_Proximal	7
33	S6_24hpf_Distal	18.605							33	WT_20hpf_distal	315.698																						33	S6_24hpf_Proximal	8
34	S6_24hpf_Distal	6.068							34	WT_20hpf_distal	230.37																						34	S6_24hpf_Proximal	7.5
35	S6_24hpf_Distal	8.731							35	WT_20hpf_distal	341.465																						35	S6_24hpf_Proximal	7
36	S6_24hpf_Distal	14.704							36	WT_20hpf_distal	422.892																						36	S6_24hpf_Proximal	7.5
									37	S6_20hpf_distal	500.56																						37	WT_20hpf_Distal	7
									38	S6_20hpf_distal	547.292																						38	WT_20hpf_Distal	6.5
									39	S6_20hpf_distal	443.001																						39	WT_20hpf_Distal	6
									40	S6_20hpf_distal	506.063																						40	WT_20hpf_Distal	5.5
									41	S6_20hpf_distal	543.067																						41	WT_20hpf_Distal	6
									42	S6_20hpf_distal	586.058																						42	WT_20hpf_Distal	6
									43	S6_20hpf_distal	330.178																						43	WT_20hpf_Medial	5
									44	S6_20hpf_distal	446.217																						44	WT_20hpf_Medial	5.5
									45	S6_20hpf_distal	610.112																						45	WT_20hpf_Medial	6
									46	S6_20hpf_distal	474.195																						46	WT_20hpf_Medial	6
									47	S6_20hpf_distal	626.074																						47	WT_20hpf_Medial	5
									48	S6_20hpf_distal	603.111																						48	WT_20hpf_Medial	5.5
									49	WT_18hpf_distal	448.307																						49	WT_20hpf_Proximal	6
									50	WT_18hpf_distal	461.147																						50	WT_20hpf_Proximal	6.5
									51	WT_18hpf_distal	422.837																						51	WT_20hpf_Proximal	6
									52	WT_18hpf_distal	423.517																						52	WT_20hpf_Proximal	6
									53	WT_18hpf_distal	401.306																						53	WT_20hpf_Proximal	6
									54	WT_18hpf_distal	458.661																						54	WT_20hpf_Proximal
									55	WT_18hpf_distal	490.074																						55	S6_20hpf_Distal	8
									56	WT_18hpf_distal	483.424																						56	S6_20hpf_Distal	6.5
									57	WT_18hpf_distal	588.971																						57	S6_20hpf_Distal	7
									58	WT_18hpf_distal	526.661																						58	S6_20hpf_Distal	5.5
									59	WT_18hpf_distal	385.701																						59	S6_20hpf_Distal	8.5
									60	WT_18hpf_distal	509.492																						60	S6_20hpf_Distal	7.5
									61	S6_18hpf_distal	615.523																						61	S6_20hpf_Medial	6
									62	S6_18hpf_distal	445.959																						62	S6_20hpf_Medial	8.5
									63	S6_18hpf_distal	1137.57																						63	S6_20hpf_Medial	8.5
									64	S6_18hpf_distal	1219.21																						64	S6_20hpf_Medial	7.5
									65	S6_18hpf_distal	556.966																						65	S6_20hpf_Medial	8
									66	S6_18hpf_distal	618.892																						66	S6_20hpf_Medial	7
									67	S6_18hpf_distal	510.475																						67	S6_20hpf_Proximal	9
									68	S6_18hpf_distal	418.387																						68	S6_20hpf_Proximal	8
									69	S6_18hpf_distal	1134.29																						69	S6_20hpf_Proximal	7.5
									70	S6_18hpf_distal	905.525																						70	S6_20hpf_Proximal	7.5
									71	S6_18hpf_distal	1132.69																						71	S6_20hpf_Proximal	7.5
									72	S6_18hpf_distal	1070.16																						72	S6_20hpf_Proximal	7.5
									73	WT_24hpf_medial	376.697																						73	WT_18hpf_Distal	6.5
									74	WT_24hpf_medial	275.495																						74	WT_18hpf_Distal	6.5
									75	WT_24hpf_medial	244.807																						75	WT_18hpf_Distal	6
									76	WT_24hpf_medial	402.508																						76	WT_18hpf_Distal	7
									77	WT_24hpf_medial	429.63																						77	WT_18hpf_Distal	7.5
									78	WT_24hpf_medial	389.317																						78	WT_18hpf_Distal	8
									79	WT_24hpf_medial	325.827																						79	WT_18hpf_Medial	6.5
									80	WT_24hpf_medial	262.14																						80	WT_18hpf_Medial	5.5
									81	WT_24hpf_medial	293.125																						81	WT_18hpf_Medial	6
									82	WT_24hpf_medial	262.722																						82	WT_18hpf_Medial	6.5
									83	WT_24hpf_medial	378.272																						83	WT_18hpf_Medial	6
									84	WT_24hpf_medial	289.997																						84	WT_18hpf_Medial	6
									85	S6_24hpf_medial	468.093																						85	WT_18hpf_Proximal	6.5
									86	S6_24hpf_medial	635.852																						86	WT_18hpf_Proximal	6.5
									87	S6_24hpf_medial	558.25																						87	WT_18hpf_Proximal	7
									88	S6_24hpf_medial	490.294																						88	WT_18hpf_Proximal	7
									89	S6_24hpf_medial	662.974																						89	WT_18hpf_Proximal	7.5
									90	S6_24hpf_medial	765.663																						90	WT_18hpf_Proximal	8
									91	S6_24hpf_medial	839.484																						91	S6_18hpf_Distal	6.5
									92	S6_24hpf_medial	1019.51																						92	S6_18hpf_Distal	10.5
									93	S6_24hpf_medial	400.318																						93	S6_18hpf_Distal	8.5
									94	S6_24hpf_medial	449.514																						94	S6_18hpf_Distal	7.5
									95	S6_24hpf_medial	791.868																						95	S6_18hpf_Distal	10
									96	S6_24hpf_medial	791.868																						96	S6_18hpf_Distal	9
									97	WT_20hpf_medial	344.236																						97	S6_18hpf_Medial	8.5
									98	WT_20hpf_medial	306.447																						98	S6_18hpf_Medial	9.5
									99	WT_20hpf_medial	431.545																						99	S6_18hpf_Medial	8.5
									100	WT_20hpf_medial	324.148																						100	S6_18hpf_Medial	7.5
									101	WT_20hpf_medial	373.125																						101	S6_18hpf_Medial	9
									102	WT_20hpf_medial	262.711																						102	S6_18hpf_Medial	9.5
									103	WT_20hpf_medial	316.499																						103	S6_18hpf_Proximal	8.5
									104	WT_20hpf_medial	492.417																						104	S6_18hpf_Proximal	8.5
									105	WT_20hpf_medial	226.722																						105	S6_18hpf_Proximal	9
									106	WT_20hpf_medial	335.495																						106	S6_18hpf_Proximal	8.5
									107	WT_20hpf_medial	549.152																						107	S6_18hpf_Proximal	9.5
									108	WT_20hpf_medial	337.646																						108	S6_18hpf_Proximal	10
									109	S6_20hpf_medial	433.476
									110	S6_20hpf_medial	323.38
									111	S6_20hpf_medial	694.787
									112	S6_20hpf_medial	565.427
									113	S6_20hpf_medial	746.722
									114	S6_20hpf_medial	870.03
									115	S6_20hpf_medial	837.668
									116	S6_20hpf_medial	833.849
									117	S6_20hpf_medial	753.432
									118	S6_20hpf_medial	695.671
									119	S6_20hpf_medial	864.296
									120	S6_20hpf_medial	809.372
									121	WT_18hpf_medial	420.395
									122	WT_18hpf_medial	420.011
									123	WT_18hpf_medial	450.875
									124	WT_18hpf_medial	442.535
									125	WT_18hpf_medial	449.213
									126	WT_18hpf_medial	489.668
									127	WT_18hpf_medial	406.996
									128	WT_18hpf_medial	574.014
									129	WT_18hpf_medial	288.082
									130	WT_18hpf_medial	435.693
									131	WT_18hpf_medial	314.222
									132	WT_18hpf_medial	355.835
									133	S6_18hpf_medial	723.342
									134	S6_18hpf_medial	752.06
									135	S6_18hpf_medial	744.439
									136	S6_18hpf_medial	581.053
									137	S6_18hpf_medial	712.768
									138	S6_18hpf_medial	757.608
									139	S6_18hpf_medial	479.517
									140	S6_18hpf_medial	525.547
									141	S6_18hpf_medial	897.141
									142	S6_18hpf_medial	535.045
									143	S6_18hpf_medial	928.598
									144	S6_18hpf_medial	1029.41
									145	WT_24hpf_proximal	511.446
									146	WT_24hpf_proximal	336.675
									147	WT_24hpf_proximal	352.401
									148	WT_24hpf_proximal	462.03
									149	WT_24hpf_proximal	961.866
									150	WT_24hpf_proximal	805.97
									151	WT_24hpf_proximal	472.401
									152	WT_24hpf_proximal	537.767
									153	WT_24hpf_proximal	619.852
									154	WT_24hpf_proximal	505.811
									155	WT_24hpf_proximal	269.136
									156	WT_24hpf_proximal	535.791
									157	S6_24hpf_proximal	624.324
									158	S6_24hpf_proximal	868.752
									159	S6_24hpf_proximal	1187.74
									160	S6_24hpf_proximal	760.626
									161	S6_24hpf_proximal	561.575
									162	S6_24hpf_proximal	418.672
									163	S6_24hpf_proximal	816.346
									164	S6_24hpf_proximal	946.99
									165	S6_24hpf_proximal	826.968
									166	S6_24hpf_proximal	637.624
									167	S6_24hpf_proximal	596.291
									168	S6_24hpf_proximal	577.745
									169	WT_20hpf_proximal	295.896
									170	WT_20hpf_proximal	340.587
									171	WT_20hpf_proximal	459.819
									172	WT_20hpf_proximal	545.295
									173	WT_20hpf_proximal	425.147
									174	WT_20hpf_proximal	627.572
									175	WT_20hpf_proximal	378.085
									176	WT_20hpf_proximal	521.893
									177	WT_20hpf_proximal	364.615
									178	WT_20hpf_proximal	370.107
									179	WT_20hpf_proximal	325.136
									180	WT_20hpf_proximal	278.31
									181	S6_20hpf_proximal	726.727
									182	S6_20hpf_proximal	571.956
									183	S6_20hpf_proximal	703.556
									184	S6_20hpf_proximal	652.615
									185	S6_20hpf_proximal	482.672
									186	S6_20hpf_proximal	596.9
									187	S6_20hpf_proximal	887.342
									188	S6_20hpf_proximal	807.506
									189	S6_20hpf_proximal	689.125
									190	S6_20hpf_proximal	722.019
									191	S6_20hpf_proximal	680.274
									192	S6_20hpf_proximal	601.438
									193	WT_18hpf_proximal	410.743
									194	WT_18hpf_proximal	428.225
									195	WT_18hpf_proximal	403.018
									196	WT_18hpf_proximal	447.556
									197	WT_18hpf_proximal	499.578
									198	WT_18hpf_proximal	416.543
									199	WT_18hpf_proximal	500.258
									200	WT_18hpf_proximal	512.379
									201	WT_18hpf_proximal	670.025
									202	WT_18hpf_proximal	314.348
									203	WT_18hpf_proximal	438.211
									204	WT_18hpf_proximal	544.647
									205	S6_18hpf_proximal	558.458
									206	S6_18hpf_proximal	739.287
									207	S6_18hpf_proximal	766.661
									208	S6_18hpf_proximal	516.23
									209	S6_18hpf_proximal	641.597
									210	S6_18hpf_proximal	905.361
									211	S6_18hpf_proximal	1314.93
									212	S6_18hpf_proximal	1109.34
									213	S6_18hpf_proximal	1310.29
									214	S6_18hpf_proximal	990.941
									215	S6_18hpf_proximal	1424.15
									216	S6_18hpf_proximal	1228.54

## Sheet: Fig 5B
Fig 5B. Comparison of ATP1a1a.4 pronephric tubule expression patterns during late somitogenesis of WT and hans6 embryos. Pronephric tubule width measurements.
Id	Genotype/Stage/Level	Tubule Width		Genotype/Stage/Level	Proximal	Medial	Distal	Desv_P	Desv_M	Desv_D
1	WT_24hpf_Proximal	17.6		WT 20 hpf	14.2067	11.7375	12.8058	1.39965	0.928756	1.17894
2	WT_24hpf_Proximal	19.58		hans6 20 hpf	18.6608	15.8233	16.9025	1.14758	1.07624	0.984158
3	WT_24hpf_Proximal	18.915		WT 24 hpf	19.135	15.2233	16.1958	0.934559	1.80483	1.06165
4	WT_24hpf_Proximal	19		hans6 24 hpf	25.3083	19.92	20.5658	3.76089	1.02058	1.9332
5	WT_24hpf_Proximal	20.45		WT_18 hpf		16.8908			1.89366
6	WT_24hpf_Proximal	19.265		S6_18 hpf		17.8769			1.0954
7	WT_24hpf_Medial	13.355
8	WT_24hpf_Medial	14.39
9	WT_24hpf_Medial	13.615
10	WT_24hpf_Medial	18.145
11	WT_24hpf_Medial	16.005
12	WT_24hpf_Medial	15.83
13	WT_24hpf_Distal	16.205
14	WT_24hpf_Distal	16.455
15	WT_24hpf_Distal	16.705
16	WT_24hpf_Distal	17.315
17	WT_24hpf_Distal	14.185
18	WT_24hpf_Distal	16.31
19	S6_24hpf_Proximal	27.515
21	S6_24hpf_Proximal	20.115
24	S6_24hpf_Proximal	28.295
25	S6_24hpf_Medial	20.985
27	S6_24hpf_Medial	19.135
28	S6_24hpf_Medial	20.835
29	S6_24hpf_Medial	18.665
30	S6_24hpf_Medial	19.98
31	S6_24hpf_Distal	23.74
32	S6_24hpf_Distal	20.67
33	S6_24hpf_Distal	19.8
34	S6_24hpf_Distal	21.55
35	S6_24hpf_Distal	18.135
36	S6_24hpf_Distal	19.5
37	WT_20hpf_Proximal	13.62
38	WT_20hpf_Proximal	14.06
39	WT_20hpf_Proximal	16.335
40	WT_20hpf_Proximal	12.915
41	WT_20hpf_Proximal	12.885
42	WT_20hpf_Proximal	15.425
43	WT_20hpf_Medial	12.63
44	WT_20hpf_Medial	11.945
45	WT_20hpf_Medial	12.76
46	WT_20hpf_Medial	11.695
47	WT_20hpf_Medial	10.335
48	WT_20hpf_Medial	11.06
49	WT_20hpf_Distal	14.935
50	WT_20hpf_Distal	12.115
51	WT_20hpf_Distal	11.65
52	WT_20hpf_Distal	13.205
53	WT_20hpf_Distal	12.14
54	WT_20hpf_Distal	12.79
55	S6_20hpf_Proximal	18.09
56	S6_20hpf_Proximal	18.985
57	S6_20hpf_Proximal	18.29
58	S6_20hpf_Proximal	18.035
59	S6_20hpf_Proximal	17.725
60	S6_20hpf_Proximal	20.84
61	S6_20hpf_Medial	15.285
62	S6_20hpf_Medial	17.55
63	S6_20hpf_Medial	16.57
64	S6_20hpf_Medial	14.69
65	S6_20hpf_Medial	15.845
66	S6_20hpf_Medial	15
67	S6_20hpf_Distal	16.59
68	S6_20hpf_Distal	17.955
69	S6_20hpf_Distal	16.835
70	S6_20hpf_Distal	16.245
71	S6_20hpf_Distal	18.16
72	S6_20hpf_Distal	15.63
73	WT_18hpf	19.33
74	WT_18hpf	16.645
75	WT_18hpf	16.305
76	WT_18hpf	14.7
77	WT_18hpf	19
78	WT_18hpf	15.365
79	S6_18hpf	18.44
80	S6_18hpf	18.23
81	S6_18hpf	18.225
82	S6_18hpf	19.215
83	S6_18hpf	16.01
84	S6_18hpf	18.18
85	S6_18hpf	19.35

## Sheet: Fig 6A&B
Fig 6. Comparison of morphometry parameters and tissue organization in WT and hans6 sections (along the anteroposterior axis) during tubulogenesis
Tubule Area												Cells/Cross section
ID	Genotype/Stage/Level	Tubule Area			Proximal	Medial	Distal	Desv_P	Desv_M	Desv_D		ID	Genotype/Stage/Level	Cell Number		Genotype/Stage\Level	Proximal	Medial	Distal	Desv_P	Desv_M	Desv_D
1	WT_24hpf_distal	243.737		WT 18hpf	465.461	420.628	466.675	89.0679	76.2816	57.4159		1	WT_24hpf_Distal	6		WT_18 hpf	7.08333	6.08333	6.91667	0.584523	0.376386	0.73598
2	WT_24hpf_distal	297.789		hans6 18 hpf	958.816	722.211	813.803	317.39	171.313	312.562		2	WT_24hpf_Distal	6		S6_18 hpf	9	8.75	8.66667	0.632456	0.758288	1.50555
3	WT_24hpf_distal	283.226		WT 20 hpf	411.039	358.345	404.849	107.835	92.0441	117.175		3	WT_24hpf_Distal	5		WT_20 hpf	6.1	5.5	6.16667	0.223607	0.447214	0.516398
4	WT_24hpf_distal	291.122		hans6 20 hpf	676.844	702.343	517.994	107.938	176.001	86.3118		4	WT_24hpf_Distal	5		S6_20 hpf	7.83333	7.58333	7.16667	0.60553	0.970395	1.08012
5	WT_24hpf_distal	304.631		WT 24 hpf	530.929	327.545	250.09	194.623	64.2989	58.3984		5	WT_24hpf_Distal	5.5		WT_24 hpf	6.16667	5.33333	5.5	0.68313	0.875595	0.447214
6	WT_24hpf_distal	292.993		hans6 24 hpf	735.304	656.141	653.484	208.756	189.626	111.417		6	WT_24hpf_Distal	5.5		S6_24 hpf	7.75	7.75	7.75	0.935414	0.821584	0.689202
7	WT_24hpf_distal	306.211										7	WT_24hpf_Medial	6
8	WT_24hpf_distal	235.572										8	WT_24hpf_Medial	5
9	WT_24hpf_distal	177.322										9	WT_24hpf_Medial	5
10	WT_24hpf_distal	262.118										10	WT_24hpf_Medial	4
11	WT_24hpf_distal	156.198										11	WT_24hpf_Medial	5.5
12	WT_24hpf_distal	150.162										12	WT_24hpf_Medial	6.5
13	S6_24hpf_distal	674.102										13	WT_24hpf_Proximal	5.5
14	S6_24hpf_distal	610.793										14	WT_24hpf_Proximal	6
15	S6_24hpf_distal	821.18										15	WT_24hpf_Proximal	7
16	S6_24hpf_distal	588.066										16	WT_24hpf_Proximal	7
17	S6_24hpf_distal	511.764										17	WT_24hpf_Proximal	6
18	S6_24hpf_distal	869.542										18	WT_24hpf_Proximal	5.5
19	S6_24hpf_distal	694.398										19	S6_24hpf_Distal	7
20	S6_24hpf_distal	733.021										20	S6_24hpf_Distal	7.5
21	S6_24hpf_distal	510.294										21	S6_24hpf_Distal	8
22	S6_24hpf_distal	633.086										22	S6_24hpf_Distal	8.5
23	S6_24hpf_distal	600.28										23	S6_24hpf_Distal	8.5
24	S6_24hpf_distal	595.287										24	S6_24hpf_Distal	7
25	WT_20hpf_distal	649.712										25	S6_24hpf_Medial	8
26	WT_20hpf_distal	595.484										26	S6_24hpf_Medial	8.5
27	WT_20hpf_distal	410.914										27	S6_24hpf_Medial	8
28	WT_20hpf_distal	453.218										28	S6_24hpf_Medial	8.5
29	WT_20hpf_distal	375.879										29	S6_24hpf_Medial	6.5
30	WT_20hpf_distal	320.307										30	S6_24hpf_Medial	7
31	WT_20hpf_distal	422.892										31	S6_24hpf_Proximal	9.5
32	WT_20hpf_distal	319.353										32	S6_24hpf_Proximal	7
33	WT_20hpf_distal	315.698										33	S6_24hpf_Proximal	8
34	WT_20hpf_distal	230.37										34	S6_24hpf_Proximal	7.5
35	WT_20hpf_distal	341.465										35	S6_24hpf_Proximal	7
36	WT_20hpf_distal	422.892										36	S6_24hpf_Proximal	7.5
37	S6_20hpf_distal	500.56										37	WT_20hpf_Distal	7
38	S6_20hpf_distal	547.292										38	WT_20hpf_Distal	6.5
39	S6_20hpf_distal	443.001										39	WT_20hpf_Distal	6
40	S6_20hpf_distal	506.063										40	WT_20hpf_Distal	5.5
41	S6_20hpf_distal	543.067										41	WT_20hpf_Distal	6
42	S6_20hpf_distal	586.058										42	WT_20hpf_Distal	6
43	S6_20hpf_distal	330.178										43	WT_20hpf_Medial	5
44	S6_20hpf_distal	446.217										44	WT_20hpf_Medial	5.5
45	S6_20hpf_distal	610.112										45	WT_20hpf_Medial	6
46	S6_20hpf_distal	474.195										46	WT_20hpf_Medial	6
47	S6_20hpf_distal	626.074										47	WT_20hpf_Medial	5
48	S6_20hpf_distal	603.111										48	WT_20hpf_Medial	5.5
49	WT_18hpf_distal	448.307										49	WT_20hpf_Proximal	6
50	WT_18hpf_distal	461.147										50	WT_20hpf_Proximal	6.5
51	WT_18hpf_distal	422.837										51	WT_20hpf_Proximal	6
52	WT_18hpf_distal	423.517										52	WT_20hpf_Proximal	6
53	WT_18hpf_distal	401.306										53	WT_20hpf_Proximal	6
54	WT_18hpf_distal	458.661										54	WT_20hpf_Proximal
55	WT_18hpf_distal	490.074										55	S6_20hpf_Distal	8
56	WT_18hpf_distal	483.424										56	S6_20hpf_Distal	6.5
57	WT_18hpf_distal	588.971										57	S6_20hpf_Distal	7
58	WT_18hpf_distal	526.661										58	S6_20hpf_Distal	5.5
59	WT_18hpf_distal	385.701										59	S6_20hpf_Distal	8.5
60	WT_18hpf_distal	509.492										60	S6_20hpf_Distal	7.5
61	S6_18hpf_distal	615.523										61	S6_20hpf_Medial	6
62	S6_18hpf_distal	445.959										62	S6_20hpf_Medial	8.5
63	S6_18hpf_distal	1137.57										63	S6_20hpf_Medial	8.5
64	S6_18hpf_distal	1219.21										64	S6_20hpf_Medial	7.5
65	S6_18hpf_distal	556.966										65	S6_20hpf_Medial	8
66	S6_18hpf_distal	618.892										66	S6_20hpf_Medial	7
67	S6_18hpf_distal	510.475										67	S6_20hpf_Proximal	9
68	S6_18hpf_distal	418.387										68	S6_20hpf_Proximal	8
69	S6_18hpf_distal	1134.29										69	S6_20hpf_Proximal	7.5
70	S6_18hpf_distal	905.525										70	S6_20hpf_Proximal	7.5
71	S6_18hpf_distal	1132.69										71	S6_20hpf_Proximal	7.5
72	S6_18hpf_distal	1070.16										72	S6_20hpf_Proximal	7.5
73	WT_24hpf_medial	376.697										73	WT_18hpf_Distal	6.5
74	WT_24hpf_medial	275.495										74	WT_18hpf_Distal	6.5
75	WT_24hpf_medial	244.807										75	WT_18hpf_Distal	6
76	WT_24hpf_medial	402.508										76	WT_18hpf_Distal	7
77	WT_24hpf_medial	429.63										77	WT_18hpf_Distal	7.5
78	WT_24hpf_medial	389.317										78	WT_18hpf_Distal	8
79	WT_24hpf_medial	325.827										79	WT_18hpf_Medial	6.5
80	WT_24hpf_medial	262.14										80	WT_18hpf_Medial	5.5
81	WT_24hpf_medial	293.125										81	WT_18hpf_Medial	6
82	WT_24hpf_medial	262.722										82	WT_18hpf_Medial	6.5
83	WT_24hpf_medial	378.272										83	WT_18hpf_Medial	6
84	WT_24hpf_medial	289.997										84	WT_18hpf_Medial	6
85	S6_24hpf_medial	468.093										85	WT_18hpf_Proximal	6.5
86	S6_24hpf_medial	635.852										86	WT_18hpf_Proximal	6.5
87	S6_24hpf_medial	558.25										87	WT_18hpf_Proximal	7
88	S6_24hpf_medial	490.294										88	WT_18hpf_Proximal	7
89	S6_24hpf_medial	662.974										89	WT_18hpf_Proximal	7.5
90	S6_24hpf_medial	765.663										90	WT_18hpf_Proximal	8
91	S6_24hpf_medial	839.484										91	S6_18hpf_Distal	6.5
92	S6_24hpf_medial	1019.51										92	S6_18hpf_Distal	10.5
93	S6_24hpf_medial	400.318										93	S6_18hpf_Distal	8.5
94	S6_24hpf_medial	449.514										94	S6_18hpf_Distal	7.5
95	S6_24hpf_medial	791.868										95	S6_18hpf_Distal	10
96	S6_24hpf_medial	791.868										96	S6_18hpf_Distal	9
97	WT_20hpf_medial	344.236										97	S6_18hpf_Medial	8.5
98	WT_20hpf_medial	306.447										98	S6_18hpf_Medial	9.5
99	WT_20hpf_medial	431.545										99	S6_18hpf_Medial	8.5
100	WT_20hpf_medial	324.148										100	S6_18hpf_Medial	7.5
101	WT_20hpf_medial	373.125										101	S6_18hpf_Medial	9
102	WT_20hpf_medial	262.711										102	S6_18hpf_Medial	9.5
103	WT_20hpf_medial	316.499										103	S6_18hpf_Proximal	8.5
104	WT_20hpf_medial	492.417										104	S6_18hpf_Proximal	8.5
105	WT_20hpf_medial	226.722										105	S6_18hpf_Proximal	9
106	WT_20hpf_medial	335.495										106	S6_18hpf_Proximal	8.5
107	WT_20hpf_medial	549.152										107	S6_18hpf_Proximal	9.5
108	WT_20hpf_medial	337.646										108	S6_18hpf_Proximal	10
109	S6_20hpf_medial	433.476
110	S6_20hpf_medial	323.38
111	S6_20hpf_medial	694.787
112	S6_20hpf_medial	565.427
113	S6_20hpf_medial	746.722
114	S6_20hpf_medial	870.03
115	S6_20hpf_medial	837.668
116	S6_20hpf_medial	833.849
117	S6_20hpf_medial	753.432
118	S6_20hpf_medial	695.671
119	S6_20hpf_medial	864.296
120	S6_20hpf_medial	809.372
121	WT_18hpf_medial	420.395
122	WT_18hpf_medial	420.011
123	WT_18hpf_medial	450.875
124	WT_18hpf_medial	442.535
125	WT_18hpf_medial	449.213
126	WT_18hpf_medial	489.668
127	WT_18hpf_medial	406.996
128	WT_18hpf_medial	574.014
129	WT_18hpf_medial	288.082
130	WT_18hpf_medial	435.693
131	WT_18hpf_medial	314.222
132	WT_18hpf_medial	355.835
133	S6_18hpf_medial	723.342
134	S6_18hpf_medial	752.06
135	S6_18hpf_medial	744.439
136	S6_18hpf_medial	581.053
137	S6_18hpf_medial	712.768
138	S6_18hpf_medial	757.608
139	S6_18hpf_medial	479.517
140	S6_18hpf_medial	525.547
141	S6_18hpf_medial	897.141
142	S6_18hpf_medial	535.045
143	S6_18hpf_medial	928.598
144	S6_18hpf_medial	1029.41
145	WT_24hpf_proximal	511.446
146	WT_24hpf_proximal	336.675
147	WT_24hpf_proximal	352.401
148	WT_24hpf_proximal	462.03
149	WT_24hpf_proximal	961.866
150	WT_24hpf_proximal	805.97
151	WT_24hpf_proximal	472.401
152	WT_24hpf_proximal	537.767
153	WT_24hpf_proximal	619.852
154	WT_24hpf_proximal	505.811
155	WT_24hpf_proximal	269.136
156	WT_24hpf_proximal	535.791
157	S6_24hpf_proximal	624.324
158	S6_24hpf_proximal	868.752
159	S6_24hpf_proximal	1187.74
160	S6_24hpf_proximal	760.626
161	S6_24hpf_proximal	561.575
162	S6_24hpf_proximal	418.672
163	S6_24hpf_proximal	816.346
164	S6_24hpf_proximal	946.99
165	S6_24hpf_proximal	826.968
166	S6_24hpf_proximal	637.624
167	S6_24hpf_proximal	596.291
168	S6_24hpf_proximal	577.745
169	WT_20hpf_proximal	295.896
170	WT_20hpf_proximal	340.587
171	WT_20hpf_proximal	459.819
172	WT_20hpf_proximal	545.295
173	WT_20hpf_proximal	425.147
174	WT_20hpf_proximal	627.572
175	WT_20hpf_proximal	378.085
176	WT_20hpf_proximal	521.893
177	WT_20hpf_proximal	364.615
178	WT_20hpf_proximal	370.107
179	WT_20hpf_proximal	325.136
180	WT_20hpf_proximal	278.31
181	S6_20hpf_proximal	726.727
182	S6_20hpf_proximal	571.956
183	S6_20hpf_proximal	703.556
184	S6_20hpf_proximal	652.615
185	S6_20hpf_proximal	482.672
186	S6_20hpf_proximal	596.9
187	S6_20hpf_proximal	887.342
188	S6_20hpf_proximal	807.506
189	S6_20hpf_proximal	689.125
190	S6_20hpf_proximal	722.019
191	S6_20hpf_proximal	680.274
192	S6_20hpf_proximal	601.438
193	WT_18hpf_proximal	410.743
194	WT_18hpf_proximal	428.225
195	WT_18hpf_proximal	403.018
196	WT_18hpf_proximal	447.556
197	WT_18hpf_proximal	499.578
198	WT_18hpf_proximal	416.543
199	WT_18hpf_proximal	500.258
200	WT_18hpf_proximal	512.379
201	WT_18hpf_proximal	670.025
202	WT_18hpf_proximal	314.348
203	WT_18hpf_proximal	438.211
204	WT_18hpf_proximal	544.647
205	S6_18hpf_proximal	558.458
206	S6_18hpf_proximal	739.287
207	S6_18hpf_proximal	766.661
208	S6_18hpf_proximal	516.23
209	S6_18hpf_proximal	641.597
210	S6_18hpf_proximal	905.361
211	S6_18hpf_proximal	1314.93
212	S6_18hpf_proximal	1109.34
213	S6_18hpf_proximal	1310.29
214	S6_18hpf_proximal	990.941
215	S6_18hpf_proximal	1424.15
216	S6_18hpf_proximal	1228.54

## Sheet: Fig 8&9
Strain	Individual	Rep	Age	Genotype	Gender	Kdney level	Area	Nuclei_Proximal	Area_lumen	Tubule_total	Tubule_Proximal	Post_Injury day
Nat	A	1	15	WT	macho	Neck	0.037	36562	0.00011	405.405	378.378	0
Nat	A	2	15	WT	macho	Neck	0.0197	20218.1	7.66923e-06	659.898	456.853	0
Nat	A	3	15	WT	macho	Trunk	0.034	22298	3.72143e-05	500	500	0
Nat	A	4	15	WT	macho	Tail	0.012	26282	3.8875e-05	666.667	666.667	0
Nat	B	1	18	WT	macho	Neck	0.0537	11531.7	5.12476e-05	502.793	297.952	0
Nat	B	2	18	WT	macho	Neck	0.08	28831.7	1.10368e-05	512.5	412.5	0
Nat	B	3	18	WT	macho	Trunk	0.037	21131.5	4.70824e-05	513.514	513.514	0
Nat	B	4	18	WT	macho	Trunk	0.062467	17266.3	3.3374e-05	496.262	432.228	0
Nat	B	5	18	WT	macho	Trunk	0.021	16767.6	4.5406e-05	333.333	285.714	0
Nat	B	6	18	WT	macho	Tail	0.026	13965.3	5.69375e-05	461.538	346.154	0
Nat	B	7	18	WT	macho	Tail	0.023	15064.4	9.23667e-05	521.739	391.304	0
Nat	C	1	18	WT	hembra	Neck	0.024	19508.1	6.6825e-05	666.667	666.667	0
Nat	C	2	18	WT	hembra	Trunk	0.014	18128	3.51167e-05	428.571	428.571	0
Nat	C	3	18	WT	hembra	Trunk	0.012	16045.6	3.483e-05	833.333	750	0
Nat	C	4	18	WT	hembra	Trunk	0.0191	13014.3	0.000156229	366.492	314.136	0
Nat	C	5	18	WT	hembra	Tail	0.018	15074.9	1.577e-05	1111.11	1111.11	0
Nat	C	6	18	WT	hembra	Tail	0.012	17261.6	3.07727e-05	916.667	833.333	0
Nat	C	7	18	WT	hembra	Tail	0.011	13815	5.24333e-05	545.455	454.545	0
Nat	D	1	17	+/-	macho	Neck	0.052	14163.5	0.000119233	192.308	115.385	0
Nat	D	2	17	+/-	macho	Trunk	0.025	10240.6	4.4475e-05	160	160	0
Nat	D	3	17	+/-	macho	Trunk	0.022	7585.83	6.07857e-05	318.182	90.9091	0
Nat	D	4	17	+/-	macho	Trunk	0.006	16111	0.0001931	166.667	166.667	0
Nat	D	5	17	+/-	macho	Trunk	0.022944	13509.6	7.50714e-05	348.675	174.338	0
Nat	D	6	17	+/-	macho	Tail	0.081	15921.6	0.000169962	259.259	197.531	0
Nat	D	7	17	+/-	macho	Tail	0.019	15302.5	4.138e-05	421.053	421.053	0
Nat	D	8	17	+/-	macho	Tail	0.026	12717.7	6.39833e-05	346.154	230.769	0
Nat	D	9	17	+/-	macho	Tail	0.012	17200.1	4.836e-05	416.667	333.333	0
Nat	D	10	17	+/-	macho	Tail	0.012	14472.9	1.36e-05	333.333	166.667	0
Han	E	1	22	+/-	macho	Neck	0.0607	34140.1	2.53435e-05	939.044	939.044	0
Han	E	2	22	+/-	macho	Trunk	0.062	37597.7	1.64762e-05	903.226	870.968	0
Han	E	3	22	+/-	macho	Tail	0.0198	42872.5	4.48333e-06	959.596	959.596	0
Han	F	1	22	+/-	macho	Neck	0.022	33834.5	8.36727e-05	500	454.545	0
Han	F	2	22	+/-	macho	Trunk	0.016	35179.2	6.36556e-05	1312.5	1250	0
Han	F	3	22	+/-	macho	Tail	0.013837	49323.7	1.82125e-05	1011.78	939.51	0
Han	G	1	32	WT	macho	Neck	0.087	16752	7.07143e-05	367.816	321.839	0
Han	G	2	32	WT	macho	Trunk	0.042	21000.6	0.000155556	1071.43	1023.81	0
Han	G	3	32	WT	macho	Tail	0.034	17480	0.0001125	264.706	264.706	0
Nat	H	1	34	+/-	hembra	Neck	0.007032	45657.7	4.36e-05	568.828	568.828	0
Nat	H	2	34	+/-	hembra	Trunk	0.017	31534.5	3.98875e-05	470.588	470.588	0
Nat	H	3	34	+/-	hembra	Tail	0.007	3838.98	2.35e-06	285.714	285.714	0
Nat	I	1	18	+/-	macho	Neck	0.034736	27435.6	1.98417e-05	748.503	604.56	0
Nat	I	2	18	+/-	macho	Trunk	0.087	22690.2	1.3073e-05	620.69	563.218	0
Nat	I	3	18	+/-	macho	Tail	0.009	22093.5	2.52667e-05	666.667	666.667	0
Han	J	1	17	+/-	hembra	Neck	0.02	21656.1	2.59722e-05	900	750	0
Han	J	2	17	+/-	hembra	Trunk	0.036	22200.9	0.000103975	305.556	305.556	0
Han	J	3	17	+/-	hembra	Tail	0.049	56103.8	8.96e-06	346.939	306.122	0
Han	K	1	21	WT	hembra	Neck	0.027	22874.8	2.1755e-05	740.741	703.704	0
Han	K	2	21	WT	hembra	Trunk	0.082	26399.7	2.10031e-05	743.902	719.512	0
Han	K	3	21	WT	hembra	Tail	0.007	27879.2	3.62875e-05	1571.43	1285.71	0
Nat	M	1	22	+/-	macho	Neck	0.0297	24606.8	2.01667e-05	471.38	437.71	3
Nat	M	2	22	+/-	macho	Trunk	0.025	34730.3	1.95e-05	760	760	3
Nat	M	3	22	+/-	macho	Tail	0.0769196	29615.3	1.36957e-05	468.021	377.017	3
Nat	N	1	17	WT	macho	Neck	0.003	30260.2	5.65e-05	666.667	666.667	3
Nat	N	2	17	WT	macho	Trunk	0.167	23503.1	6.2619e-05	323.353	197.605	3
Nat	N	3	17	WT	macho	Tail	0.079	20313.4	5.88e-06	215.19	151.899	3
Nat	O	1	18	WT	hembra	Neck	0.082	12777.7	4.04737e-05	487.805	439.024	3
Nat	O	2	18	WT	hembra	Trunk	0.045	18757.4	5.36e-05	688.889	622.222	3
Nat	O	3	18	WT	hembra	Tail	0.013	19643.2	0.000116833	769.231	769.231	3
Han	P	1	39	+/-	hembra	Neck	0.101	21835.4	0.00013	207.921	198.02	3
Han	P	2	39	+/-	hembra	Trunk	0.023	29032.5	2.125e-05	695.652	695.652	3
Han	P	3	39	+/-	hembra	Tail	0.04	41995.7	4.46e-06	125	125	3
Han	Q	1	24	WT	hembra	Neck	0.031	14509.3	4.67778e-05	322.581	322.581	3
Han	Q	2	24	WT	hembra	Trunk	0.154	9357.38	9.75e-05	376.623	363.636	3
Han	Q	3	24	WT	hembra	Tail	0.013	21601.8	0.00016	538.462	538.462	3
Nat	R	1	17	+/-	macho	Neck	0.018	24014.1	5.48889e-05	722.222	611.111	3
Nat	R	2	17	+/-	macho	Trunk	0.135	20102	5.09524e-05	533.333	370.37	3
Nat	R	3	17	+/-	macho	Tail	0.035	19816.9	2.22727e-05	400	200	3
Han	S	1	13	WT	macho	Neck	0.042	17339.1	0.000212667	476.19	357.143	3
Han	S	2	13	WT	macho	Trunk	0.0281	20743.9	9.6e-06	1103.2	889.68	3
Han	S	3	13	WT	macho	Tail	0.028	19304.3	1.51875e-05	964.286	714.286	3
Han	T	1	23	+/-	macho	Neck	0.022	19718.5	6.825e-06	727.273	590.909	3
Han	T	2	23	+/-	macho	Trunk	0.037	20611.2	4.73333e-06	945.946	729.73	3
Han	T	3	23	+/-	macho	Tail	0.044	16905.1	0.000190909	568.182	409.091	3
Nat	X	1	35	WT	hembra	Neck	0.019	19345	0.00022	263.158	210.526	7
Nat	X	2	35	WT	hembra	Neck	0.075	21294.4	7.47059e-05	533.333	493.333	7
Nat	X	3	35	WT	hembra	Trunk	0.07	23071.2	5.22917e-05	714.286	571.429	7
Nat	X	4	35	WT	hembra	Trunk	0.043	17072.9	0.000101714	325.581	279.07	7
Nat	X	5	35	WT	hembra	Tail	0.032	26697	1.9625e-05	312.5	250	7
Nat	X	6	35	WT	hembra	Tail	0.016	15215	9.13333e-06	312.5	312.5	7
Nat	X	7	35	WT	hembra	Tail	0.0237877	18182.1	3.375e-05	504.462	462.424	7
Nat	Y	1	21	+/-	macho	Neck	0.05072	17311.3	3.25e-05	276.025	236.593	7
Nat	Y	2	21	+/-	macho	Neck	0.081	12909.5	7.61111e-05	283.951	259.259	7
Nat	Y	3	21	+/-	macho	Trunk	0.042	15227.3	4.58333e-05	309.524	285.714	7
Nat	Y	4	21	+/-	macho	Trunk	0.108	15133.5	2.82667e-05	333.333	259.259	7
Nat	Y	5	21	+/-	macho	Trunk	0.028913	23132.8	0.0001686	172.933	172.933	7
Nat	Y	6	21	+/-	macho	Tail	0.031	16805.7	7.0625e-05	548.387	548.387	7
Nat	Y	7	21	+/-	macho	Tail	0.019	17207.7	6.20667e-05	842.105	842.105	7
Nat	Y	8	21	+/-	macho	Tail	0.025	17050.2	7.69231e-06	560	560	7
Nat	Z	1	35	WT	hembra	Neck	0.019	36822.6	4.78e-06	263.158	105.263	7
Nat	Z	2	35	WT	hembra	Neck	0.022	28347.8	1.705e-05	272.727	227.273	7
Nat	Z	3	35	WT	hembra	Trunk	0.0298	33318.9	3e-06	604.027	536.913	7
Nat	Z	4	35	WT	hembra	Trunk	0.097	23770	2.45e-05	432.99	391.753	7
Nat	Z	5	35	WT	hembra	Tail	0.028	29418.7	4.81053e-06	100	92.8571	7
Nat	AA	1	36	+/-	macho	Neck	0.03	17857.2	6.875e-05	600	466.667	7
Nat	AA	2	36	+/-	macho	Neck	0.006	16687	3.07e-05	2500	1166.67	7
Nat	AA	3	36	+/-	macho	Trunk	0.083	15349.4	4.05714e-05	385.542	228.916	7
Nat	AA	4	36	+/-	macho	Trunk	0.092	15804.2	4.11765e-05	554.348	489.13	7
Nat	AA	5	36	+/-	macho	Tail	0.02164	30592.6	1.60333e-05	554.529	415.896	7
Han	BB	1	25	+/-	hembra	Neck	0.154	16863.3	1.69e-05	214.286	214.286	7
Han	BB	2	25	+/-	hembra	Trunk	0.172	23362	3.08e-05	145.349	93.0233	7
Han	BB	3	25	+/-	hembra	Tail	0.059	19309.6	0.000124444	152.542	152.542	7
Han	BB	4	25	+/-	hembra	Tail	0.031	22857.5	6.6625e-05	290.323	258.065	7
Han	CC	1	25	WT	hembra	Trunk	0.055	20101.5	4.4e-05	236.364	218.182	7
Han	CC	2	25	WT	hembra	Tail	0.027	18437.8	1.39231e-05	592.593	407.407	7
Han	CC	3	25	WT	hembra	Tail	0.07	20115	3.24211e-05	342.857	300	7
Han	DD	1	20	WT	macho	Neck	0.037	19436.5	7.70588e-05	513.514	405.405	7
Han	DD	2	20	WT	macho	Trunk	0.161	19666.4	3.10556e-05	521.739	440.994	7
Han	DD	3	20	WT	macho	Tail	0.042	26272	8.08333e-05	595.238	380.952	7
Nat	EE	1	38	+/-	hembra	Trunk	0.034	20149.6	4.95882e-05	617.647	558.824	7
Nat	EE	2	38	+/-	hembra	Tail	0.077	25002	4.13846e-05	428.571	389.61	7
Nat	EE	3	38	+/-	hembra	Tail	0.035	22582.5	1.91538e-05	571.429	542.857	7
Han	FF	1	13	WT	hembra	Neck	0.044	22916.9	3.305e-05	863.636	863.636	7
Han	FF	2	13	WT	hembra	Trunk	0.01325	25279.9	1.48571e-05	1283.02	1283.02	7
Han	FF	3	13	WT	hembra	Tail	0.02641	25590.9	3.61667e-05	833.018	833.018	7
Nat	GG	1	20	WT	macho	Neck	0.091	18063.1	2.09545e-05	274.725	230.769	7
Nat	GG	2	20	WT	macho	Trunk	0.0216	13380.3	1.61579e-05	476.852	351.852	7
Nat	GG	3	20	WT	macho	Tail	0.04	16530	3.76e-05	425	350	7
Han	HH	1	13	+/-	macho	Neck	0.049	17033.4	7.96667e-05	571.429	469.388	7
Han	HH	2	13	+/-	macho	Trunk	0.029	16178	8.67273e-05	586.207	482.759	7
Han	HH	3	13	+/-	macho	Tail	0.0223	23629	7.01538e-05	807.175	672.646	7
Han	II	1	19	+/-	macho	Trunk	0.028	16000.5	3.57143e-06	500	357.143	7
Han	II	2	19	+/-	macho	Trunk	0.118	14116.7	1.32105e-05	381.356	322.034	7
Han	II	3	19	+/-	macho	Tail	0.044	17514.3	2.45714e-05	318.182	272.727	7
Nat	JJ	1	25	+/-	macho	Neck	0.08	20077.9	5.85e-05	125	100	15
Nat	JJ	2	25	+/-	macho	Trunk	0.133	17102.6	6.4e-05	338.346	308.271	15
Nat	JJ	3	25	+/-	macho	Tail	0.013	22505.1	4.22222e-05	692.308	615.385	15
Nat	KK	1	25	WT	hembra	Neck	0.0249	32686.1	7.17647e-06	923.695	763.052	15
Nat	KK	2	25	WT	hembra	Trunk	0.01	34984.4	6.64615e-05	1300	1100	15
Nat	KK	3	25	WT	hembra	Tail	0.00541	29707.7	7.6e-05	924.214	739.372	15
Han	LL	1	15	+/-	hembra	Neck	0.0166	20560.3	9e-05	240.964	240.964	15
Han	LL	2	15	+/-	hembra	Trunk	0.053	17697.2	9.65e-05	320.755	301.887	15
Han	LL	3	15	+/-	hembra	Tail	0.035	15260.4	2.78333e-05	685.714	657.143	15
Han	MM	1	15	WT	hembra	Neck	0.018	25498.6	9.525e-06	611.111	611.111	15
Han	MM	2	15	WT	hembra	Trunk	0.082	24363.5	4.91875e-05	353.659	329.268	15
Han	MM	3	15	WT	hembra	Tail	0.011	24740	2.65e-05	454.545	454.545	15

## Sheet: S1 Fig
S1 Fig. Cell count in identified pronephric structures.
Number of pronephric cell - Proximal Region												Number of pronephric cell - Medial Region												Number of pronephric cell - Distal Region
Stage	Genotype	cell count		Stage	wt	nat	desv.est.WT	desv.est. Nat	SEM WT	SEM NAT		Stage	Genotype	Cell count		estadio	wt	nat	desv.est. Wt	desv.est. Nat	SEM WT	SEM NAT		Stage	Genotype	Cell count		estadio	wt	nat	desv.est. Wt	desv.est. Nat	sem wt	sem nat
18 hpf	wt	0		18 hpf	0.875	1.25	1.64208	2.54951	0.580563	0.901388		18 hpf	wt	0		18 hpf	1.125	0.875	2.10017	1.64208	0.742522	0.580563		18 hpf	wt	0		18 hpf	1.5	0.75	1.69031	1.38873	0.597614	0.49099
		0		21 hpf	2.5	1.75	1.73205	2.06155	0.866025	1.03078				0		21 hpf	1.75	1.5	2.06155	1.73205	1.03078	0.866025				0		21 hpf	2.5	1.5	1.73205	1.73205	0.866025	0.866025
		0		24 hpf	5	1.14286	0.755929	1.9518	0.267261	0.737711				0		24 hpf	5.125	1.57143	0.834523	1.98806	0.295048	0.751416				4		24 hpf	5.125	2.71429	0.64087	1.97605	0.226582	0.746876
		0		32 hpf	5.5	2.2	0.755929	3.03315	0.267261	1.35647				5		32 hpf	5.25	1.8	0.707107	2.48998	0.25	1.11355				3		32 hpf	5.625	2.6	0.916125	2.40832	0.323899	1.07703
		3		36 hpf	5	2	0.534522	2.28035	0.188982	0.930949				0		36 hpf	5	1.83333	0.534522	2.13698	0.188982	0.872417				0		36 hpf	5.25	2.5	0.707107	2.07364	0.25	0.846562
		4		48 hpf	5.75	1.88889	0.957427	2.36878	0.478714	0.789593				4		48 hpf	5.5	1.66667	0.57735	2.06155	0.288675	0.687184				0		48 hpf	5.5	3.11111	0.57735	1.36423	0.288675	0.454742
		0												0												3
		0												0												2
	nat	0											nat	0											nat	0
		7												4												3
		0												0												0
		0												0												0
		3												3												3
		0												0												0
		0												0												0
		0												0												0
21 hpf	wt	0										21 hpf	wt	3										21 hpf	wt	3
		3												4												3
		3												0												4
		4												0												0
	nat	3											nat	0											nat	3
		0												3												0
		4												0												0
		0												3												3
24 hpf	wt	5										24 hpf	wt	5										24 hpf	wt	5
		5												6												6
		5												4												5
		6												6												6
		5												5												5
		6												6												5
		4												4												4
		4												5												5
	nat	4											nat	4											nat	4
		0												0												0
		0												0												5
		0												0												3
		4												3												3
		0												0												0
		0												4												4
32 hpf	wt	4										32 hpf	wt	4										32 hpf	wt	4
		5												5												5
		6												6												6
		6												6												6
		6												5												5
		6												6												6
		6												5												6
		5												5												7
	nat	0											nat	0											nat	0
		0												0												4
		5												5												5
		0												0												0
		6												4												4
36 hpf	wt	5										36 hpf	wt	5										36 hpf	wt	6
		4												4												4
		5												5												5
		6												6												6
		5												5												5
		5												5												6
		5												5												5
		5												5												5
	nat	0											nat	0											nat	0
		0												0												0
		0												0												4
		4												3												3
		5												5												5
		3												3												3
48 hpf	wt	7										48 hpf	wt	6										48 hpf	wt	6
		5												5												5
		5												5												5
		6												6												6
	nat	0											nat	0											nat	3
		0												0												0
		0												0												3
		0												0												3
		3												3												3
		4												4												4
		4												3												3
		6												5												5
		0												0												4

## Sheet: S2 Fig
S2 Fig. Pronephric tubule length comparison in nattl43c mutants
		Antero-posterior length um
Genotype	Stage	Ind 1	Ind 2	Ind 3	Ind 4	Average	desv estan	SEM.
wt	21	416.583	476.12	423.014		438.572	32.6758	18.8654
nat	21	537.04	427.779	359.588		441.469	89.5146	51.6813
wt	24	550.205	549.165	563.647	522.832	546.462	17.0784	8.53921
nat	24	505.316	509.369	491.927		502.204	9.12794	5.27002
wt	32	499.269	478.231			488.75	14.8761	10.519
nat	32	563.563	555.569			559.566	5.65261	3.997
wt	48	563.788	573.31			568.549	6.73307	4.761
nat	48	729.15	659.754			694.452	49.0704	34.698

## Sheet: S3 Fig
S3 Fig. Pronephric tubule length comparison at 20 and 24 hpf in hanS6 mutants
ID	Genotype/Stage	Tubule Length		Stage\Genotype	WT	hans6
1	WT_24hpf_Length	627.25		24 hpf (Average)	595.933	559.328
2	WT_24hpf_Length	578.27		20 hpf (Average)	412.877	402.593
3	WT_24hpf_Length	568.81		desv 24 hpf	27.1812	36.8202
4	WT_24hpf_Length	610.33		desv 20 hpf	12.6735	32.5047
5	WT_24hpf_Length	622.47
6	WT_24hpf_Length	568.47
7	WT_20hpf_Length	397.78
8	WT_20hpf_Length	398.06
9	WT_20hpf_Length	417.67
10	WT_20hpf_Length	430
11	WT_20hpf_Length	414.94
12	WT_20hpf_Length	418.81
13	S6_24hpf_Length	584.15
14	S6_24hpf_Length	560.89
15	S6_24hpf_Length	593.38
16	S6_24hpf_Length	589.26
17	S6_24hpf_Length	517.43
18	S6_24hpf_Length	510.86
19	S6_20hpf_Length	383.65
20	S6_20hpf_Length	394.35
21	S6_20hpf_Length	380.81
22	S6_20hpf_Length	435.37
23	S6_20hpf_Length	370.84
24	S6_20hpf_Length	450.54

## Sheet: S5&6 Fig
S5 Fig. Starplots showing standardized data
S6 Fig. A) PCA analysis showing two main components. B) Comparison between kidney regions (neck, tail and trunk).
Strain	Individual	Rep	Age	Genotype	Gender	Kidney level	Area	Nuclei_proximal	Area_lumen	Tubules_total	Tubule_Proximal	Tubule_Distal	Day post-injury											Criteria	Values	Individual		##Averages for each variable per mutation carriers groups
Nat	A	1	15	WT	macho	Neck	0.037	36600	0.00011	405.405	378.378	27.027	0											Area	0.025675	A
Nat	A	2	15	WT	macho	Neck	0.0197	20200	7.66923e-06	659.898	456.853	203.046	0											Nuclei_proximal	26340	A
Nat	A	3	15	WT	macho	Trunk	0.034	22300	3.72143e-05	500	500	0	0											Area_lumen	4.84396e-05	A
Nat	A	4	15	WT	macho	Tail	0.012	26300	3.8875e-05	666.667	666.667	0	0											Tubules_total	557.993	A
Nat	B	1	18	WT	macho	Neck	0.0537	11500	5.12476e-05	502.793	297.952	204.842	0											Tubule_Proximal	500.474	A
Nat	B	2	18	WT	macho	Neck	0.08	28800	1.10368e-05	512.5	412.5	100	0											Tubule_Distal	57.5182	A
Nat	B	3	18	WT	macho	Trunk	0.037	21100	4.70824e-05	513.514	513.514	0	0											Area	0.0433096	B
Nat	B	4	18	WT	macho	Trunk	0.062467	17300	3.3374e-05	496.262	432.228	64.0338	0											Nuclei_proximal	17794.1	B
Nat	B	5	18	WT	macho	Trunk	0.021	16800	4.5406e-05	333.333	285.714	47.619	0											Area_lumen	4.82073e-05	B
Nat	B	6	18	WT	macho	Tail	0.026	14000	5.69375e-05	461.538	346.154	115.385	0											Tubules_total	477.383	B
Nat	B	7	18	WT	macho	Tail	0.023	15100	9.23667e-05	521.739	391.304	130.435	0		Average sections per fish									Tubule_Proximal	382.767	B
Nat	C	1	18	WT	hembra	Neck	0.024	19500	6.6825e-05	666.667	666.667	0	0											Tubule_Distal	94.6163	B
Nat	C	2	18	WT	hembra	Trunk	0.014	18100	3.51167e-05	428.571	428.571	0	0											Area	0.0157286	C
Nat	C	3	18	WT	hembra	Trunk	0.012	16000	3.483e-05	833.333	750	83.3333	0			Area	Nuclei_proximal	Area_lumen	Tubules_total	Tubule_Proximal	Tubule_Distal			Nuclei_proximal	16121.1	C
Nat	C	4	18	WT	hembra	Trunk	0.0191	13000	0.000156229	366.492	314.136	52.356	0		A	0.025675	26340	4.84396e-05	557.993	500.474	57.5182			Area_lumen	5.59966e-05	C
Nat	C	5	18	WT	hembra	Tail	0.018	15100	1.577e-05	1111.11	1111.11	0	0		B	0.0433096	17794.1	4.82073e-05	477.383	382.767	94.6163			Tubules_total	695.471	C
Nat	C	6	18	WT	hembra	Tail	0.012	17300	3.07727e-05	916.667	833.333	83.3333	0		C	0.0157286	16121.1	5.59966e-05	695.471	651.195	44.276			Tubule_Proximal	651.195	C
Nat	C	7	18	WT	hembra	Tail	0.011	13800	5.24333e-05	545.455	454.545	90.9091	0		D	0.0277944	13722.5	8.29951e-05	296.23	205.665	90.5646			Tubule_Distal	44.276	C
Nat	D	1	17	+/-	macho	Neck	0.052	14200	0.000119233	192.308	115.385	76.9231	0		E	0.0323895	38824.6	3.53073e-05	937.691	902.277	35.4138			Area	0.0277944	D
Nat	D	2	17	+/-	macho	Trunk	0.025	10200	4.4475e-05	160	160	0	0		F	0.017279	39445.8	5.51803e-05	941.427	881.352	60.0748			Nuclei_proximal	13722.5	D
Nat	D	3	17	+/-	macho	Trunk	0.022	7590	6.07857e-05	318.182	90.9091	227.273	0		G	0.0543333	18410.9	0.000112923	567.984	536.785	31.1987			Area_lumen	8.29951e-05	D
Nat	D	4	17	+/-	macho	Trunk	0.006	16100	0.0001931	166.667	166.667	0	0		H	0.010344	57808.5	2.86125e-05	441.71	441.71	0			Tubules_total	296.23	D
Nat	D	5	17	+/-	macho	Trunk	0.022944	13500	7.50714e-05	348.675	174.338	174.338	0		I	0.0435787	24073.1	1.93938e-05	678.62	611.482	67.138			Tubule_Proximal	205.665	D
Nat	D	6	17	+/-	macho	Tail	0.081	15900	0.000169963	259.259	197.531	61.7284	0		J	0.035	33320.3	4.63024e-05	517.498	453.893	63.6054			Tubule_Distal	90.5646	D
Nat	D	7	17	+/-	macho	Tail	0.019	15300	4.138e-05	421.053	421.053	0	0		K	0.0386667	25717.9	2.63485e-05	1018.69	902.977	115.714			Area	0.0323895	E
Nat	D	8	17	+/-	macho	Tail	0.026	12700	6.39833e-05	346.154	230.769	115.385	0											Nuclei_proximal	38824.6	E
Nat	D	9	17	+/-	macho	Tail	0.012	17200	4.836e-05	416.667	333.333	83.3333	0											Area_lumen	3.53073e-05	E
Nat	D	10	17	+/-	macho	Tail	0.012	14500	1.36e-05	333.333	166.667	166.667	0											Tubules_total	937.691	E
Han	E	1	22	+/-	macho	Neck	0.0607	34100	2.53435e-05	939.044	939.044	0	0											Tubule_Proximal	902.277	E
Han	E	2	22	+/-	macho	Trunk	0.062	37600	1.64762e-05	903.226	870.968	32.2581	0											Tubule_Distal	35.4138	E
Han	E	3	22	+/-	macho	Tail	0.0198	42900	4.48333e-06	959.596	959.596	0	0											Area	0.017279	F
Han	F	1	22	+/-	macho	Neck	0.022	33800	8.36727e-05	500	454.545	45.4545	0											Nuclei_proximal	39445.8	F
Han	F	2	22	+/-	macho	Trunk	0.016	35200	6.36556e-05	1312.5	1250	62.5	0											Area_lumen	5.51803e-05	F
Han	F	3	22	+/-	macho	Tail	0.013837	49300	1.82125e-05	1011.78	939.51	72.27	0											Tubules_total	941.427	F
Han	G	1	32	WT	macho	Neck	0.087	16800	7.07143e-05	367.816	321.839	45.977	0											Tubule_Proximal	881.352	F
Han	G	2	32	WT	macho	Trunk	0.042	21000	0.000155556	1071.43	1023.81	47.619	0											Tubule_Distal	60.0748	F
Han	G	3	32	WT	macho	Tail	0.034	17500	0.0001125	264.706	264.706	0	0											Area	0.0543333	G
Nat	H	1	34	+/-	hembra	Neck	0.007032	45700	4.36e-05	568.828	568.828	0	0											Nuclei_proximal	18410.9	G
Nat	H	2	34	+/-	hembra	Trunk	0.017	31500	3.98875e-05	470.588	470.588	0	0											Area_lumen	0.000112923	G
Nat	H	3	34	+/-	hembra	Tail	0.007	96200	2.35e-06	285.714	285.714	0	0											Tubules_total	567.984	G
Nat	I	1	18	+/-	macho	Neck	0.034736	27400	1.98417e-05	748.503	604.56	143.943	0											Tubule_Proximal	536.785	G
Nat	I	2	18	+/-	macho	Trunk	0.087	22700	1.3073e-05	620.69	563.218	57.4713	0											Tubule_Distal	31.1987	G
Nat	I	3	18	+/-	macho	Tail	0.009	22100	2.52667e-05	666.667	666.667	0	0											Area	0.010344	H
Han	J	1	17	+/-	hembra	Neck	0.02	21700	2.59722e-05	900	750	150	0											Nuclei_proximal	57808.5	H
Han	J	2	17	+/-	hembra	Trunk	0.036	22200	0.000103975	305.556	305.556	0	0											Area_lumen	2.86125e-05	H
Han	J	3	17	+/-	hembra	Tail	0.049	56100	8.96e-06	346.939	306.122	40.8163	0											Tubules_total	441.71	H
Han	K	1	21	WT	hembra	Neck	0.027	22900	2.1755e-05	740.741	703.704	37.037	0											Tubule_Proximal	441.71	H
Han	K	2	21	WT	hembra	Trunk	0.082	26400	2.10031e-05	743.902	719.512	24.3902	0											Tubule_Distal	0	H
Han	K	3	21	WT	hembra	Tail	0.007	27900	3.62875e-05	1571.43	1285.71	285.714	0											Area	0.0435787	I
Nat	M	1	22	+/-	macho	Neck	0.0297	24600	2.01667e-05	471.38	437.71	33.67	3											Nuclei_proximal	24073.1	I
Nat	M	2	22	+/-	macho	Trunk	0.025	34700	1.95e-05	760	760	0	3											Area_lumen	1.93938e-05	I
Nat	M	3	22	+/-	macho	Tail	0.0769196	29600	1.36957e-05	468.021	377.017	91.0041	3											Tubules_total	678.62	I
Nat	N	1	17	WT	macho	Neck	0.003	30300	5.65e-05	666.667	666.667	0	3											Tubule_Proximal	611.482	I
Nat	N	2	17	WT	macho	Trunk	0.167	23500	6.2619e-05	323.353	197.605	125.749	3											Tubule_Distal	67.138	I
Nat	N	3	17	WT	macho	Tail	0.079	20300	5.88e-06	215.19	151.899	63.2911	3			Area	Nuclei_proximal	Area_lumen	Tubules_total	Tubule_Proximal	Tubule_Distal			Area	0.035	J
Nat	O	1	18	WT	hembra	Neck	0.082	12800	4.04737e-05	487.805	439.024	48.7805	3		M	0.0438732	29633.3	1.77875e-05	566.467	524.909	41.558			Nuclei_proximal	33320.3	J
Nat	O	2	18	WT	hembra	Trunk	0.045	18800	5.36e-05	688.889	622.222	66.6667	3		N	0.083	24700	4.16663e-05	401.737	338.723	63.0132			Area_lumen	4.63024e-05	J
Nat	O	3	18	WT	hembra	Tail	0.013	19600	0.000116833	769.231	769.231	0	3		O	0.0466667	17066.7	7.03022e-05	648.642	610.159	38.4824			Tubules_total	517.498	J
Han	P	1	39	+/-	hembra	Neck	0.101	21800	0.00013	207.921	198.02	9.90099	3		P	0.0546667	30933.3	5.19033e-05	342.858	339.557	3.30033			Tubule_Proximal	453.893	J
Han	P	2	39	+/-	hembra	Trunk	0.023	29000	2.125e-05	695.652	695.652	0	3		Q	0.066	15153.3	0.000101426	412.555	408.226	4.329			Tubule_Distal	63.6054	J
Han	P	3	39	+/-	hembra	Tail	0.04	42000	4.46e-06	125	125	0	3		R	0.0626667	21300	4.27047e-05	551.852	393.827	158.025			Area	0.0386667	K
Han	Q	1	24	WT	hembra	Neck	0.031	14500	4.67778e-05	322.581	322.581	0	3		S	0.0327	19100	7.91515e-05	847.893	653.703	194.19			Nuclei_proximal	25717.9	K
Han	Q	2	24	WT	hembra	Trunk	0.154	9360	9.75e-05	376.623	363.636	12.987	3		T	0.0343333	19066.7	6.74891e-05	747.133	576.577	170.557			Area_lumen	2.63485e-05	K
Han	Q	3	24	WT	hembra	Tail	0.013	21600	0.00016	538.462	538.462	0	3											Tubules_total	1018.69	K
Nat	R	1	17	+/-	macho	Neck	0.018	24000	5.48889e-05	722.222	611.111	111.111	3											Tubule_Proximal	902.977	K
Nat	R	2	17	+/-	macho	Trunk	0.135	20100	5.09524e-05	533.333	370.37	162.963	3											Tubule_Distal	115.714	K
Nat	R	3	17	+/-	macho	Tail	0.035	19800	2.22727e-05	400	200	200	3			Area	Nuclei_proximal	Area_lumen	Tubules_total	Tubule_Proximal	Tubule_Distal
Han	S	1	13	WT	macho	Neck	0.042	17300	0.000212667	476.19	357.143	119.048	3		M	0.0438732	29633.3	1.77875e-05	566.467	524.909	41.558
Han	S	2	13	WT	macho	Trunk	0.0281	20700	9.6e-06	1103.2	889.68	213.523	3		N	0.083	24700	4.16663e-05	401.737	338.723	63.0132
Han	S	3	13	WT	macho	Tail	0.028	19300	1.51875e-05	964.286	714.286	250	3		O	0.0466667	17066.7	7.03022e-05	648.642	610.159	38.4824
Han	T	1	23	+/-	macho	Neck	0.022	19700	6.825e-06	727.273	590.909	136.364	3		P	0.0546667	30933.3	5.19033e-05	342.858	339.557	3.30033			Area	0.0438732	M			Area	0.0532699	Nat_port
Han	T	2	23	+/-	macho	Trunk	0.037	20600	4.73333e-06	945.946	729.73	216.216	3		Q	0.066	15153.3	0.000101426	412.555	408.226	4.329			Nuclei_proximal	29633.3	M			Nuclei_proximal	25466.7	Nat_port
Han	T	3	23	+/-	macho	Tail	0.044	16900	0.000190909	568.182	409.091	159.091	3		R	0.0626667	21300	4.27047e-05	551.852	393.827	158.025			Area_lumen	1.77875e-05	M			Area_lumen	3.02461e-05	Nat_port
Nat	X	1	35	WT	hembra	Neck	0.019	19300	0.00022	263.158	210.526	52.6316	7		S	0.0327	19100	7.91515e-05	847.893	653.703	194.19			Tubules_total	566.467	M			Tubules_total	559.16	Nat_port
Nat	X	2	35	WT	hembra	Neck	0.075	21300	7.47059e-05	533.333	493.333	40	7		T	0.0343333	19066.7	6.74891e-05	747.133	576.577	170.557			Tubule_Proximal	524.909	M			Tubule_Proximal	459.368	Nat_port
Nat	X	3	35	WT	hembra	Trunk	0.07	23100	5.22917e-05	714.286	571.429	142.857	7											Tubule_Distal	41.558	M			Tubule_Distal	99.7914	Nat_port
Nat	X	4	35	WT	hembra	Trunk	0.043	17100	0.000101714	325.581	279.07	46.5116	7											Area	0.083	N			Area	0.0648333	Nat_noport
Nat	X	5	35	WT	hembra	Tail	0.032	26700	1.9625e-05	312.5	250	62.5	7											Nuclei_proximal	24700	N			Nuclei_proximal	20883.3	Nat_noport
Nat	X	6	35	WT	hembra	Tail	0.016	15200	9.13333e-06	312.5	312.5	0	7											Area_lumen	4.16663e-05	N			Area_lumen	5.59843e-05	Nat_noport
Nat	X	7	35	WT	hembra	Tail	0.0237877	18200	3.375e-05	504.462	462.424	42.0385	7			Area	Nuclei_proximal	Area_lumen	Tubules_total	Tubule_Proximal	Tubule_Distal			Tubules_total	401.737	N			Tubules_total	525.189	Nat_noport
Nat	Y	1	21	+/-	macho	Neck	0.05072	17300	3.25e-05	276.025	236.593	39.4322	7		X	0.0398268	20128.6	7.30314e-05	423.689	368.469	55.2198			Tubule_Proximal	338.723	N			Tubule_Proximal	474.441	Nat_noport
Nat	Y	2	21	+/-	macho	Neck	0.081	12900	7.61111e-05	283.951	259.259	24.6914	7		Y	0.0482041	16837.5	6.14619e-05	415.782	395.531	20.2509			Tubule_Distal	63.0132	N			Tubule_Distal	50.7478	Nat_noport
Nat	Y	3	21	+/-	macho	Trunk	0.042	15200	4.58333e-05	309.524	285.714	23.8095	7		Z	0.08956	30320	1.08281e-05	334.58	270.812	63.7687			Area	0.0466667	O			Area	0.0445	Han_port
Nat	Y	4	21	+/-	macho	Trunk	0.108	15100	2.82667e-05	333.333	259.259	74.0741	7		AA	0.046528	19260	3.94462e-05	918.884	553.455	365.429			Nuclei_proximal	17066.7	O			Nuclei_proximal	25000	Han_port
Nat	Y	5	21	+/-	macho	Trunk	0.028913	23100	0.0001686	172.933	172.933	0	7		BB	0.104	20625	5.96923e-05	200.625	179.479	21.1459			Area_lumen	7.03022e-05	O			Area_lumen	5.96962e-05	Han_port
Nat	Y	6	21	+/-	macho	Tail	0.031	16800	7.0625e-05	548.387	548.387	0	7		CC	0.0506667	19533.3	3.01147e-05	390.604	308.53	82.0747			Tubules_total	648.642	O			Tubules_total	544.996	Han_port
Nat	Y	7	21	+/-	macho	Tail	0.019	17200	6.20667e-05	842.105	842.105	0	7		DD	0.08	21800	6.29826e-05	543.497	409.117	134.38			Tubule_Proximal	610.159	O			Tubule_Proximal	458.067	Han_port
Nat	Y	8	21	+/-	macho	Tail	0.025	17100	7.69231e-06	560	560	0	7		EE	0.0486667	22566.7	3.67089e-05	539.216	497.097	42.1187			Tubule_Distal	38.4824	O			Tubule_Distal	86.9286	Han_port
Nat	Z	1	35	WT	hembra	Neck	0.019	36800	4.78e-06	263.158	105.263	157.895	7		FF	0.0278867	24600	2.80246e-05	993.224	993.224	0			Area	0.0546667	P			Area	0.04935	Han_noport
Nat	Z	2	35	WT	hembra	Neck	0.022	28300	1.705e-05	272.727	227.273	45.4545	7		GG	0.115667	16000	2.49041e-05	392.192	310.874	81.3187			Nuclei_proximal	30933.3	P			Nuclei_proximal	17126.7	Han_noport
Nat	Z	3	35	WT	hembra	Trunk	0.0298	33300	3e-06	604.027	536.913	67.1141	7		HH	0.0334333	18933.3	7.88493e-05	654.937	541.597	113.339			Area_lumen	5.19033e-05	P			Area_lumen	9.02887e-05	Han_noport
Nat	Z	4	35	WT	hembra	Trunk	0.097	23800	2.45e-05	432.99	391.753	41.2371	7		II	0.0633333	15866.7	1.37844e-05	399.846	317.301	82.5446			Tubules_total	342.858	P			Tubules_total	630.224	Han_noport
Nat	Z	5	35	WT	hembra	Tail	0.28	29400	4.81053e-06	100	92.8571	7.14286	7											Tubule_Proximal	339.557	P			Tubule_Proximal	530.964	Han_noport
Nat	AA	1	36	+/-	macho	Neck	0.03	17900	6.875e-05	600	466.667	133.333	7											Tubule_Distal	3.30033	P			Tubule_Distal	99.2596	Han_noport
Nat	AA	2	36	+/-	macho	Neck	0.006	16700	3.07e-05	2500	1166.67	1333.33	7			Area	Nuclei_proximal	Area_lumen	Tubules_total	Tubule_Proximal	Tubule_Distal			Area	0.066	Q
Nat	AA	3	36	+/-	macho	Trunk	0.083	15300	4.05714e-05	385.542	228.916	156.627	7		X	0.0398268	20128.6	7.30314e-05	423.689	368.469	55.2198			Nuclei_proximal	15153.3	Q
Nat	AA	4	36	+/-	macho	Trunk	0.092	15800	4.11765e-05	554.348	489.13	65.2174	7		Y	0.0482041	16837.5	6.14619e-05	415.782	395.531	20.2509			Area_lumen	0.000101426	Q
Nat	AA	5	36	+/-	macho	Tail	0.02164	30600	1.60333e-05	554.529	415.896	138.632	7		Z	0.08956	30320	1.08281e-05	334.58	270.812	63.7687			Tubules_total	412.555	Q
Han	BB	1	25	+/-	hembra	Neck	0.154	16900	1.69e-05	214.286	214.286	0	7		AA	0.046528	19260	3.94462e-05	918.884	553.455	365.429			Tubule_Proximal	408.226	Q
Han	BB	2	25	+/-	hembra	Trunk	0.172	23400	3.08e-05	145.349	93.0233	52.3256	7		BB	0.104	20625	5.96923e-05	200.625	179.479	21.1459			Tubule_Distal	4.329	Q
Han	BB	3	25	+/-	hembra	Tail	0.059	19300	0.000124444	152.542	152.542	0	7		CC	0.0506667	19533.3	3.01147e-05	390.604	308.53	82.0747			Area	0.0626667	R
Han	BB	4	25	+/-	hembra	Tail	0.031	22900	6.6625e-05	290.323	258.065	32.2581	7		DD	0.08	21800	6.29826e-05	543.497	409.117	134.38			Nuclei_proximal	21300	R		Area	0.0398268	X		Area	0.0477996	Nat_port
Han	CC	1	25	WT	hembra	Trunk	0.055	20100	4.4e-05	236.364	218.182	18.1818	7		EE	0.0486667	22566.7	3.67089e-05	539.216	497.097	42.1187			Area_lumen	4.27047e-05	R		Nuclei_proximal	20128.6	X		Nuclei_proximal	19554.7	Nat_port
Han	CC	2	25	WT	hembra	Tail	0.027	18400	1.39231e-05	592.593	407.407	185.185	7		FF	0.0278867	24600	2.80246e-05	993.224	993.224	0			Tubules_total	551.852	R		Area_lumen	7.30314e-05	X		Area_lumen	4.58723e-05	Nat_port
Han	CC	3	25	WT	hembra	Tail	0.07	20100	3.24211e-05	342.857	300	42.8571	7		GG	0.115667	16000	2.49041e-05	392.192	310.874	81.3187			Tubule_Proximal	393.827	R		Tubules_total	423.689	X		Tubules_total	624.627	Nat_port
Han	DD	1	20	WT	macho	Neck	0.037	19400	7.70588e-05	513.514	405.405	108.108	7		HH	0.0334333	18933.3	7.88493e-05	654.937	541.597	113.339			Tubule_Distal	158.025	R		Tubule_Proximal	368.469	X		Tubule_Proximal	482.028	Nat_port
Han	DD	2	20	WT	macho	Trunk	0.161	19700	3.10556e-05	521.739	440.994	80.7453	7		II	0.0633333	15866.7	1.37844e-05	399.846	317.301	82.5446			Area	0.0327	S		Tubule_Distal	55.2198	X		Tubule_Distal	142.599	Nat_port
Han	DD	3	20	WT	macho	Tail	0.042	26300	8.08333e-05	595.238	380.952	214.286	7											Nuclei_proximal	19100	S		Area	0.0482041	Y		Area	0.0816845	Nat_noport
Nat	EE	1	38	+/-	hembra	Trunk	0.034	20100	4.95882e-05	617.647	558.824	58.8235	7											Area_lumen	7.91515e-05	S		Nuclei_proximal	16837.5	Y		Nuclei_proximal	22149.5	Nat_noport
Nat	EE	2	38	+/-	hembra	Tail	0.077	25000	4.13846e-05	428.571	389.61	38.961	7											Tubules_total	847.893	S		Area_lumen	6.14619e-05	Y		Area_lumen	3.62546e-05	Nat_noport
Nat	EE	3	38	+/-	hembra	Tail	0.035	22600	1.91538e-05	571.429	542.857	28.5714	7											Tubule_Proximal	653.703	S		Tubules_total	415.782	Y		Tubules_total	383.487	Nat_noport
Han	FF	1	13	WT	hembra	Neck	0.044	22900	3.305e-05	863.636	863.636	0	7											Tubule_Distal	194.19	S		Tubule_Proximal	395.531	Y		Tubule_Proximal	316.718	Nat_noport
Han	FF	2	13	WT	hembra	Trunk	0.01325	25300	1.48571e-05	1283.02	1283.02	0	7											Area	0.0343333	T		Tubule_Distal	20.2509	Y		Tubule_Distal	66.7691	Nat_noport
Han	FF	3	13	WT	hembra	Tail	0.02641	25600	3.61667e-05	833.018	833.018	0	7											Nuclei_proximal	19066.7	T		Area	0.08956	Z		Area	0.0669222	Han_port
Nat	GG	1	20	WT	macho	Neck	0.091	18100	2.09545e-05	274.725	230.769	43.956	7											Area_lumen	6.74891e-05	T		Nuclei_proximal	30320	Z		Nuclei_proximal	18475	Han_port
Nat	GG	2	20	WT	macho	Trunk	0.216	13400	1.61579e-05	476.852	351.852	125	7											Tubules_total	747.133	T		Area_lumen	1.08281e-05	Z		Area_lumen	5.07753e-05	Han_port
Nat	GG	3	20	WT	macho	Tail	0.04	16500	3.76e-05	425	350	75	7											Tubule_Proximal	576.577	T		Tubules_total	334.58	Z		Tubules_total	418.469	Han_port
Han	HH	1	13	+/-	macho	Neck	0.049	17000	7.96667e-05	571.429	469.388	102.041	7											Tubule_Distal	170.557	T		Tubule_Proximal	270.812	Z		Tubule_Proximal	346.126	Han_port
Han	HH	2	13	+/-	macho	Trunk	0.029	16200	8.67273e-05	586.207	482.759	103.448	7															Tubule_Distal	63.7687	Z		Tubule_Distal	72.3433	Han_port
Han	HH	3	13	+/-	macho	Tail	0.0223	23600	7.01538e-05	807.175	672.646	134.529	7															Area	0.046528	AA		Area	0.0528511	Han_noport
Han	II	1	19	+/-	macho	Trunk	0.028	16000	3.57143e-06	500	357.143	142.857	7															Nuclei_proximal	19260	AA		Nuclei_proximal	21977.8	Han_noport
Han	II	2	19	+/-	macho	Trunk	0.118	14100	1.32105e-05	381.356	322.034	59.322	7															Area_lumen	3.94462e-05	AA		Area_lumen	4.0374e-05	Han_noport
Han	II	3	19	+/-	macho	Tail	0.044	17500	2.45714e-05	318.182	272.727	45.4545	7															Tubules_total	918.884	AA		Tubules_total	642.442	Han_noport
Nat	JJ	1	25	+/-	macho	Neck	0.08	20100	5.85e-05	125	100	25	15															Tubule_Proximal	553.455	AA		Tubule_Proximal	570.29	Han_noport
Nat	JJ	2	25	+/-	macho	Trunk	0.133	17100	6.4e-05	338.346	308.271	30.0752	15			Area	Nuclei_proximal	Area_lumen	Tubules_total	Tubule_Proximal	Tubule_Distal			Area	0.0753333	Nat_port		Tubule_Distal	365.429	AA		Tubule_Distal	72.1515	Han_noport
Nat	JJ	3	25	+/-	macho	Tail	0.013	22500	4.22222e-05	692.308	615.385	76.9231	15		J	0.0753333	19900	5.49074e-05	385.218	341.218	43.9994			Nuclei_proximal	19900	Nat_port		Area	0.104	BB
Nat	KK	1	25	WT	hembra	Neck	0.0249	32700	7.17647e-06	923.695	763.052	160.643	15		K	0.0134367	32466.7	4.98793e-05	1049.3	867.475	181.828			Area_lumen	5.49074e-05	Nat_port		Nuclei_proximal	20625	BB
Nat	KK	2	25	WT	hembra	Trunk	0.01	35000	6.64615e-05	1300	1100	200	15		L	0.0348667	17866.7	7.14444e-05	415.811	399.998	15.8131			Tubules_total	385.218	Nat_port		Area_lumen	5.96923e-05	BB
Nat	KK	3	25	WT	hembra	Tail	0.00541	29700	7.6e-05	924.214	739.372	184.843	15		M	0.037	24866.7	2.84042e-05	473.105	464.975	38.4331			Tubule_Proximal	341.218	Nat_port		Tubules_total	200.625	BB
Han	LL	1	15	+/-	hembra	Neck	0.0166	20600	9e-05	240.964	240.964	0	15											Tubule_Distal	43.9994	Nat_port		Tubule_Proximal	179.479	BB
Han	LL	2	15	+/-	hembra	Trunk	0.053	17700	9.65e-05	320.755	301.887	18.8679	15											Area	0.0134367	Nat_noport		Tubule_Distal	21.1459	BB
Han	LL	3	15	+/-	hembra	Tail	0.035	15300	2.78333e-05	685.714	657.143	28.5714	15			Area	Nuclei_proximal	Area_lumen	Tubules_total	Tubule_Proximal	Tubule_Distal			Nuclei_proximal	32466.7	Nat_noport		Area	0.0506667	CC
Han	MM	1	15	WT	hembra	Neck	0.018	25500	9.525e-06	611.111	611.111	0	15		J	0.0753333	19900	5.49074e-05	385.218	341.218	43.9994			Area_lumen	4.98793e-05	Nat_noport		Nuclei_proximal	19533.3	CC
Han	MM	2	15	WT	hembra	Trunk	0.082	24400	4.91875e-05	353.659	329.268	24.3902	15		K	0.0134367	32466.7	4.98793e-05	1049.3	867.475	181.828			Tubules_total	1049.3	Nat_noport		Area_lumen	3.01147e-05	CC
Han	MM	3	15	WT	hembra	Tail	0.011	24700	2.65e-05	454.545	454.545	90.9091	15		L	0.0348667	17866.7	7.14444e-05	415.811	399.998	15.8131			Tubule_Proximal	867.475	Nat_noport		Tubules_total	390.604	CC
															M	0.037	24866.7	2.84042e-05	473.105	464.975	38.4331			Tubule_Distal	181.828	Nat_noport		Tubule_Proximal	308.53	CC
																								Area	0.0348667	Han_port		Tubule_Distal	82.0747	CC
																								Nuclei_proximal	17866.7	Han_port		Area	0.08	DD
																								Area_lumen	7.14444e-05	Han_port		Nuclei_proximal	21800	DD
																								Tubules_total	415.811	Han_port		Area_lumen	6.29826e-05	DD
																								Tubule_Proximal	399.998	Han_port		Tubules_total	543.497	DD
																								Tubule_Distal	15.8131	Han_port		Tubule_Proximal	409.117	DD
																								Area	0.037	Han_noport		Tubule_Distal	134.38	DD
																								Nuclei_proximal	24866.7	Han_noport		Area	0.0486667	EE
																								Area_lumen	2.84042e-05	Han_noport		Nuclei_proximal	22566.7	EE
																								Tubules_total	473.105	Han_noport		Area_lumen	3.67089e-05	EE
																								Tubule_Proximal	464.975	Han_noport		Tubules_total	539.216	EE
																								Tubule_Distal	38.4331	Han_noport		Tubule_Proximal	497.097	EE
																												Tubule_Distal	42.1187	EE
																												Area	0.0278867	FF
																												Nuclei_proximal	24600	FF
																												Area_lumen	2.80246e-05	FF
																												Tubules_total	993.224	FF
																												Tubule_Proximal	993.224	FF
																												Tubule_Distal	0	FF
																												Area	0.115667	GG
																												Nuclei_proximal	16000	GG
																												Area_lumen	2.49041e-05	GG
																												Tubules_total	392.192	GG
																												Tubule_Proximal	310.874	GG
																												Tubule_Distal	81.3187	GG
																												Area	0.0334333	HH
																												Nuclei_proximal	18933.3	HH
																												Area_lumen	7.88493e-05	HH
																												Tubules_total	654.937	HH
																												Tubule_Proximal	541.597	HH
																												Tubule_Distal	113.339	HH
																												Area	0.0633333	II
																												Nuclei_proximal	15866.7	II
																												Area_lumen	1.37844e-05	II
																												Tubules_total	399.846	II
																												Tubule_Proximal	317.301	II
																												Tubule_Distal	82.5446	II
